# Supplementary material for: Metagenomic and -transcriptomic analyses of microbial nitrogen transformation potential, and gene expression in Swiss lake sediments
Source: ISME Commun. 2024 Oct 15;4(1):ycae110. doi: 10.1093/ismeco/ycae110 (PMC11476906; doi:10.1093/ismeco/ycae110)
Supplement: SwissLakes_2024_SI-Datasets_R1_20240823_ycae110 [file swisslakes_2024_si-datasets_r1_20240823_ycae110.xlsx]

## Sheet: Metadata
Metadata:
Title	Datasets for: Organic matter affects microbial nitrogen transformation potential, not gene expression, in lake sediments
Authors (study)	Kathrin B.L. Baumann, Alessandra Mazzoli, Guillem Salazar, Hans-Joachim Ruscheweyh, Beat Müller, Robert Niederdorfer, Shinichi Sunagawa, Mark A. Lever, Moritz F. Lehmann, Helmut Bürgmann
Description	Dataset 1: Abundance of Nitrogen genes (genes / cell); Dataset 2: Abundance of Nitrogen gene transcripts (transcripts / cell); Dataset 3: Expression of Nitrogen genes (log (transcripts / gene))
Project	The Regulation of Nitrogen Turnover in Lakes. Swiss National Science Foundation grant Nr. 169142
Authors (this file)	Kathrin B.L. Baumann, H. Bürgmann
Date (this file)	24.10.2023, modified 28.11.2023
Date range of Data	Sampling August-October 2019, Analysis 2019-2023
Geographic origin	Lakes in Switzerland. See publication for details
Data owners	Helmut Bürgmann, Eawag
Linked publications (Title)	Metagenomic and -transcriptomic analyses of microbial nitrogen transformation potential, and gene expression in Swiss lake sediments ( ISME Communications)
Linked publications (doi)	TBA
Sample types	Short sediment cores, subsampling of surface sediment 0-0.5 and 0.5-1cm cm for analysis
Data types	Gene/Transcript Abundance data derived from Metagenomes and Metatranscriptomes, derived gene expression data.

## Sheet: Dataset 1 
Dataset 1: Abundance of nitrogen transformation genes in lake sediment metagenomes, expressed as gene copies per cell. Heatmap formatting from lowest (green) to highest (red) abundance. For Lake acronyms, see manuscript. XXXa indicates the 0-0.5 cm sediment layer, XXXb indicates 0.5-1 cm.
	[genes / cell]	Agriculture-influenced									Pristine-alpine									Deep-Large									All
Process	Gene	BALa	BALb	HALa	HALb	SEMa	SEMb	ZUGa	ZUGb	Average / gene	BRIa	BRIb	LUCa	LUCb	SARa	SARb	WALa	WALb	Average / gene	CONa	CONb	GENa	GENb	MAGa	MAGb	NEUa	NEUb	Average / gene	Average /gene /process
DNRA	K00362:nirB	0.0021637	0.00254991	0.00110053	0.00238924	0.000968702	0.00172099	0.000778594	0.00171774	0.00167367	0.0027709	0.00278064	0.000911433	0.00136467	0.00301757	0.0028081	0.0029156	0.00150419	0.00225914	0.00182309	0.00209081	0.000607753	0.000576207	0.000253433	0.000205516	0.00129848	0.00121132	0.00100833	0.00164705
DNRA	K00363:nirD	0.00185177	0.00193362	0.00109851	0.00169888	0.00348519	0.00463322	0.00067918	0.00061171	0.00199901	0.00893034	0.0053506	0.00596279	0.00741856	0.00399435	0.00437083	0.00439016	0.00622598	0.00583045	0.00414224	0.00411816	0.00201905	0.00295274	0.000991956	0.000911249	0.00519381	0.00565385	0.00324788	0.00369245
DNRA	K15876:nrfH	0.00432483	0.0056816	0.00252284	0.00411597	0.00342458	0.00499672	0.00110325	0.00146795	0.00345472	0.00236764	0.00137368	0.00259808	0.00272269	0.00235803	0.0022997	0.00222013	0.00257288	0.0023141	0.00309143	0.0016937	0.00570393	0.00707949	0.00331212	0.00309674	0.00151711	0.00179941	0.00341174	0.00306019
DNRA	K03385:nrfA	0.00353106	0.00346034	0.00212527	0.00257	0.00246615	0.003136	0.00236597	0.00230295	0.00274472	0.00287192	0.00141459	0.00210303	0.00177918	0.00337695	0.00269782	0.00211398	0.00249813	0.00235695	0.00195059	0.00185898	0.00337516	0.00269112	0.00328175	0.00328666	0.00169952	0.00194907	0.00251161	0.00253776
DNRA	average / lake /group	0.00296784	0.00340637	0.00171179	0.00269352	0.00258615	0.00362173	0.00123175	0.00152509	0.00246803	0.0042352	0.00272988	0.00289384	0.00332128	0.00318673	0.00304411	0.00290997	0.0032003	0.00319016	0.00275184	0.00244041	0.00292647	0.00332489	0.00195982	0.00187504	0.00242723	0.00265342	0.00254489	0.00273436
Nitrate-Nitrite	K00370:narG;nxrA	0.00350758	0.00287455	0.00330058	0.00260628	0.00543076	0.00475737	0.000553472	0.000499952	0.00294132	0.00364345	0.00384502	0.00458554	0.00455401	0.00338985	0.00563254	0.00439242	0.00438337	0.00430328	0.00354179	0.00317301	0.00358065	0.0032195	0.00145209	0.00121473	0.004242	0.00452398	0.00311847	0.00345435
Nitrate-Nitrite	K00371:narH;nxrB	0.0037052	0.00273213	0.00286737	0.00224629	0.00405105	0.00408156	0.000638829	0.00052132	0.00260547	0.00444156	0.00429256	0.00407645	0.00415075	0.00319118	0.00515122	0.00422396	0.00380499	0.00416659	0.00327264	0.00296577	0.00316652	0.00278216	0.00146009	0.00123253	0.00368495	0.0034199	0.00274807	0.00317337
Nitrate-Nitrite	K00374:narI	0.00308012	0.00311726	0.00311194	0.00318582	0.00303302	0.00335725	0.000731078	0.000783567	0.00255001	0.00209077	0.00229476	0.0031605	0.00278592	0.00276822	0.00351268	0.00321116	0.00262525	0.00280616	0.00341236	0.00247955	0.00470657	0.00497178	0.00180802	0.00198154	0.00263791	0.00261418	0.00307649	0.00281088
Nitrate-Nitrite	K02567:napA	0.00335487	0.00373609	0.00116912	0.00123889	0.00195083	0.00212958	0.000261893	0.000387834	0.00177864	0.0032711	0.00645927	0.00431008	0.00634425	0.00411418	0.0030492	0.00490767	0.00471057	0.00464579	0.00641126	0.00673991	0.00273722	0.00201174	0.000606169	0.000607389	0.00616473	0.00628642	0.00394561	0.00345668
Nitrate-Nitrite	K02568:napB	0.00482171	0.00735498	0.0009594	0.00154658	0.000860774	0.00129548	0.000190819	0.000492117	0.00219023	0.00381771	0.0128789	0.00519217	0.00759833	0.00357011	0.00202039	0.00801755	0.00524589	0.00604263	0.00956289	0.00861946	0.00185072	0.00200772	0.000223578	7.73583e-05	0.00824665	0.00821419	0.00485032	0.00436106
Nitrate-Nitrite	average / lake /group	0.00369389	0.003963	0.00228168	0.00216477	0.00306529	0.00312425	0.000475218	0.000536958	0.00241313	0.00345292	0.00595411	0.00426495	0.00508665	0.00340671	0.00387321	0.00495055	0.00415401	0.00439289	0.00524019	0.00479554	0.00320834	0.00299858	0.00110999	0.00102271	0.00499525	0.00501173	0.00354779	0.00345127
Denitrification	K00368:nirK	0.00229405	0.00165086	0.000482879	0.000732038	0.0025597	0.00307153	0.000241694	0.000571345	0.00145051	0.00542297	0.00425004	0.00616048	0.00529646	0.00600268	0.00625855	0.00691887	0.00549211	0.00572527	0.00516085	0.00671043	0.00163748	0.00235243	0.000965927	0.000719013	0.00533435	0.00535513	0.00352945	0.00356841
Denitrification	K15864:nirS	0.00309459	0.00296911	0.00305042	0.00211296	0.00487817	0.00366406	0.000734534	0.000216441	0.00259003	0.00315907	0.00642927	0.00532612	0.00688284	0.00391546	0.00632286	0.00546147	0.00543397	0.00536638	0.00654499	0.0063525	0.00250714	0.00228419	0.000939189	0.000926853	0.00757588	0.00710944	0.00428002	0.00407881
Denitrification	K04561:norB	0.00710233	0.00761048	0.00136862	0.00222039	0.000998989	0.000956643	0.0012539	0.00129571	0.00285088	0.000970731	0.0104865	0.00469999	0.00942718	0.00193444	0.00166501	0.0057282	0.00472792	0.00495499	0.00764224	0.0062516	0.000928753	0.00111089	0.00106737	0.00111036	0.00874715	0.00891378	0.00447152	0.00409246
Denitrification	K02305:norC	0.00613636	0.00691725	0.00128376	0.00179153	0.00135885	0.000773403	0.000287046	0.000101478	0.00233121	0.000526847	0.000515068	0.00153008	0.000866622	0.00217152	0.00132444	0.00247092	0.00318739	0.00157411	0.00108428	0.000889235	0.00151399	0.00117322	0.00181253	0.00179408	0.000799801	0.0013981	0.00130816	0.00173782
Denitrification	K00376:nosZ	0.00294022	0.0028074	0.00292565	0.00198782	0.00426309	0.00368194	0.000934102	0.000585238	0.00251568	0.00221778	0.00284498	0.00256064	0.00173352	0.00249831	0.00288086	0.00184923	0.0020436	0.00232861	0.00292571	0.00299513	0.00189392	0.0016925	0.001114	0.00097404	0.00221675	0.00221147	0.00200294	0.00228241
Denitrification	average / lake /group	0.00431351	0.00439102	0.00182227	0.00176895	0.00281176	0.00242952	0.000690255	0.000554043	0.00234766	0.00245948	0.00490516	0.00405546	0.00484132	0.00330448	0.00369034	0.00448574	0.004177	0.00398987	0.00467161	0.00463978	0.00169626	0.00172265	0.0011798	0.00110487	0.00493479	0.00499758	0.00311842	0.00315199
Nitrification	K10535:hao	0.00163717	0.00205855	0.00246574	0.00412208	0.00373261	0.00501597	0.00114745	0.00192319	0.00276284	0.00529548	0.00404166	0.00347923	0.00393661	0.00381742	0.00643734	0.00452553	0.0039177	0.00443137	0.00276498	0.00262765	0.00423662	0.00381788	0.0019247	0.00164372	0.0031263	0.00325315	0.00292437	0.00337286
Nitrification	K10944:pmoA-amoA	0.002754	0.00153877	0.00213725	0.00316195	0.00482749	0.00613474	0.00147906	0.00209674	0.00301625	0.0208972	0.0243273	0.0122679	0.0193468	0.0132753	0.0207911	0.0239183	0.0154221	0.0187807	0.013971	0.0139976	0.00371569	0.0061015	0.00316028	0.00241925	0.0148014	0.0163815	0.00931852	0.0103718
Nitrification	K10945:pmoB-amoB	0.00145858	0.000689607	0.00178039	0.00290862	0.00377874	0.00612717	0.00108294	0.00197787	0.00247549	0.0181349	0.0198686	0.0127637	0.0178939	0.0120261	0.0213225	0.022507	0.0144839	0.0173751	0.0136461	0.0138027	0.00332221	0.00562976	0.00221579	0.00153415	0.0145908	0.0163611	0.00888783	0.00957947
Nitrification	K10946:pmoC-amoC	0.00139901	0.00101503	0.00251889	0.00515794	0.00992038	0.0152041	0.0015126	0.00331829	0.00500577	0.034559	0.0316776	0.0320562	0.039242	0.0199393	0.0356625	0.0358266	0.0336255	0.0328236	0.0251006	0.0243516	0.00560732	0.0133347	0.00562707	0.00484513	0.0321431	0.0354544	0.018308	0.0187125
Nitrification	average / lake /group	0.00181219	0.00132549	0.00222557	0.00383765	0.00556481	0.00812049	0.00130551	0.00232902	0.00331509	0.0197216	0.0199788	0.0151418	0.0201048	0.0122645	0.0210534	0.0216943	0.0168623	0.0183527	0.0138707	0.0136949	0.00422046	0.00722097	0.00323196	0.00261056	0.0161654	0.0178625	0.00985968	0.0105092
Anammox	K20932:hzsC	0	0	0	0	0	0	0	0.000212182	2.65227e-05	0	0.00617017	0.00529853	0.00602241	0	0.000138837	0.00201308	0.0029713	0.00282679	0.00575125	0.00560854	0.000169094	0.000828291	0	0	0.011748	0.00723469	0.00391749	0.00225693
Anammox	K20933:hzsB	0	0	0	0	0.000162221	0	0	0	2.02776e-05	0	0.00844193	0.00502723	0.0069872	0	0.000460686	0.00238529	0.00433119	0.00345419	0.00363425	0.0064966	0	0.000456215	0	0	0.0115635	0.00708438	0.00365437	0.00237628
Anammox	K20934:hzsA	0	0	0	0	0	0	0	0	0	0	0.0072513	0.00366439	0.00670909	0	0.00126846	0.00274702	0.00253198	0.00302153	0.00637337	0.00744566	0	0.000413211	8.15977e-05	0	0.0105405	0.00876422	0.00420233	0.00240795
Anammox	K20935:hdh	0	0	0	0	0	0	0	0	0	0.00068229	0.0024171	0.00198695	0.00320832	9.67005e-05	0.000735204	0.00121798	0.00205241	0.00154962	0.0025407	0.00411489	0	0	0	0.000207855	0.00632222	0.00518321	0.00229611	0.00128191
Anammox	average / lake /group	0	0	0	0	4.05552e-05	0	0	5.30454e-05	1.17001e-05	0.000170573	0.00607012	0.00399427	0.00573176	2.41751e-05	0.000650797	0.00209084	0.00297172	0.00271303	0.00457489	0.00591642	4.22734e-05	0.000424429	2.03994e-05	5.19638e-05	0.0100436	0.00706663	0.00351757	0.00208077
	N-genes average	0.00268896	0.00275898	0.0016486	0.00208151	0.00282506	0.00339717	0.0007262	0.000958346	0.0021356	0.00573053	0.00770052	0.00589643	0.00755779	0.00433899	0.00621867	0.00699828	0.00608147	0.00631533	0.00610675	0.0061538	0.00242181	0.0030676	0.00146808	0.00130855	0.00746341	0.00728986	0.00440998	0.00428697

## Sheet: Dataset 2
Dataset 2: Abundance of nitrogen transformation gene transcripts in lake sediment metatranscriptomes, expressed as transcripts per cell. Heatmap formatting from least (green) to most (red) abundance. For Lake acronyms, see manuscript. XXXa indicates the 0-0.5 cm sediment layer, XXXb indicates 0.5-1 cm.
	[transcripts / cell]	Agriculture-influenced									Pristine-alpine									Deep-Large									All
Process	Gene	BALa	BALb	HALa	HALb	SEMa	SEMb	ZUGa	ZUGb	Average / gene	BRIa	BRIb	LUCa	LUCb	SARa	SARb	WALa	WALb	Average / gene	CONa	CONb	GENa	GENb	MAGa	MAGb	NEUa	NEUb	Average / gene	Average /gene /process
DNRA	K00362:nirB	0.0353953	0.0469347	0.0129488	0.0149147	0.0290494	0.0274326	0.00176112	0.00826219	0.0220874	0.00895196	0.0493577	0.0118605	0.00557725	0.00797333	0.0109432	0.00983881	0.0131374	0.014705	0.0106437	0.0087305	0.00606626	0.025204	0.000834707	0.00171427	0.0175687	0.00751944	0.00978521	0.0155259
DNRA	K00363:nirD	0.0127498	0.0231085	0.0377052	0.0185512	0.0342216	0.0490019	0.0106357	0.0107762	0.0245937	0.0577015	0.0360655	0.0399148	0.0553817	0.0326717	0.0477184	0.0395347	0.0864761	0.049433	0.0364865	0.0278843	0.0210984	0.0371428	0.00777347	NA	0.0384311	0.0362968	0.0293019	0.0346664
DNRA	K15876:nrfH	0.01805	0.0202648	0.0212441	0.0164474	0.0199084	0.0219172	0.00483878	0.0087375	0.016426	0.0372668	0.0308992	0.00994571	0.0173183	0.042254	0.0221233	0.0294566	0.0334637	0.027841	0.0222137	0.015689	0.0229617	0.0188713	0.0057395	0.00421173	0.037929	0.0158566	0.0179341	0.0207337
DNRA	K03385:nrfA	0.0473829	0.0184697	0.0248373	0.0165414	0.0184122	0.0182294	0.012089	0.0135721	0.0211917	0.0350834	0.0180076	0.00816017	0.00773886	0.0769827	0.014987	0.0367435	0.0145532	0.026532	0.0164806	0.0103525	0.0234096	0.0272391	0.00891305	0.00897247	0.0118794	0.0108604	0.0147634	0.0208291
DNRA	average /lake /group	0.0283945	0.0271944	0.0241838	0.0166136	0.0253979	0.0291453	0.00733115	0.010337	0.0210747	0.0347509	0.0335825	0.0174703	0.021504	0.0399704	0.023943	0.0288934	0.0369076	0.0296278	0.0214561	0.0156641	0.018384	0.0271143	0.00581518	0.00496616	0.0264521	0.0176333	0.0175798	0.0228153
Nitrate-Nitrite	K00370:narG;nxrA	0.0562875	0.0450313	0.0857774	0.271748	0.351057	0.46494	0.0029534	0.00332409	0.16014	0.0746038	0.0146292	0.0137814	0.0123713	0.19235	0.01912	0.0249202	0.0152222	0.0458748	0.00971484	0.00737822	0.00990434	0.0158847	0.0411869	0.00346182	0.0151489	0.0153369	0.0147521	0.0735889
Nitrate-Nitrite	K00371:narH;nxrB	0.0478955	0.0436002	0.593107	0.403759	2.20178	3.40461	0.00635812	0.00695545	0.838509	0.672743	0.0822912	0.0224187	0.0280082	0.885846	0.043925	0.184947	0.0239181	0.243012	0.0163004	0.0121985	0.0154796	0.0272451	0.24493	0.011824	0.0195165	0.0208914	0.0460482	0.375856
Nitrate-Nitrite	K00374:narI	0.035427	0.0432291	0.110152	0.0289793	0.0247055	0.027234	0.00706943	0.0115687	0.0360456	0.0268956	0.0208287	0.0132869	0.010693	0.0346657	0.0226558	0.0414812	0.0159616	0.0233086	0.0107895	0.0112832	0.0256212	0.0570003	0.0106778	0.00166721	0.0187695	0.0130201	0.0186036	0.0259859
Nitrate-Nitrite	K02567:napA	0.058039	0.0809583	0.0259663	0.0457437	0.0295406	0.0436425	0.00292012	0.00311343	0.0362405	0.0314708	0.0232399	0.00937207	0.0134009	0.0474344	0.00942618	0.0191774	0.0169317	0.0213067	0.0119222	0.0116896	0.0127086	0.0149955	0.00240246	0.00173696	0.0226902	0.0150682	0.0116517	0.0230663
Nitrate-Nitrite	K02568:napB	0.0696341	0.0800904	NA	0.0528918	0.0471904	0.0324592	NA	NA	0.0564532	0.124653	0.0595387	0.0258324	0.0619569	0.0733577	NA	0.139328	0.0524877	0.0767363	0.0175466	0.0293209	0.0149449	NA	NA	NA	0.103773	0.0279443	0.0387059	0.0595853
Nitrate-Nitrite	average /lake /group	0.0534566	0.0585819	0.203751	0.160624	0.530855	0.794577	0.00482527	0.00624042	0.239182	0.186073	0.0401056	0.0169383	0.025286	0.246731	0.0237817	0.0819708	0.0249042	0.0821839	0.0132547	0.0143741	0.0157317	0.0287814	0.0747993	0.0046725	0.0359796	0.0184522	0.0249182	0.11484
Denitrification	K00368:nirK	0.0604147	0.0422789	0.029999	0.0896215	0.0599658	0.105692	0.003477	0.00726822	0.0498396	0.0604147	0.0422789	0.029999	0.0896215	0.0599658	0.105692	0.003477	0.00726822	0.0498396	0.0604147	0.0422789	0.029999	0.0896215	0.0599658	0.105692	0.003477	0.00726822	0.0498396	0.0498396
Denitrification	K15864:nirS	0.0694204	0.0612484	0.0731362	0.0644152	0.122946	0.103236	0.00431466	0.00350012	0.0627771	0.0694204	0.0612484	0.0731362	0.0644152	0.122946	0.103236	0.00431466	0.00350012	0.0627771	0.0694204	0.0612484	0.0731362	0.0644152	0.122946	0.103236	0.00431466	0.00350012	0.0627771	0.0627771
Denitrification	K04561:norB	0.0144798	0.0149751	0.033074	0.0109233	0.0292247	0.0728647	0.00563784	0.00236706	0.0229433	0.0144798	0.0149751	0.033074	0.0109233	0.0292247	0.0728647	0.00563784	0.00236706	0.0229433	0.0144798	0.0149751	0.033074	0.0109233	0.0292247	0.0728647	0.00563784	0.00236706	0.0229433	0.0229433
Denitrification	K02305:norC	0.0347023	0.0185828	NA	0.0641411	NA	0.0168316	0.00212457	NA	0.0272765	0.0347023	0.0185828	NA	0.0641411	NA	0.0168316	0.00212457	NA	0.0272765	0.0347023	0.0185828	NA	0.0641411	NA	0.0168316	0.00212457	NA	0.0272765	0.0272765
Denitrification	K00376:nosZ	0.0290834	0.0213298	0.0340067	0.0402653	0.0571905	0.0303325	0.00737517	0.010076	0.0287074	0.0290834	0.0213298	0.0340067	0.0402653	0.0571905	0.0303325	0.00737517	0.010076	0.0287074	0.0290834	0.0213298	0.0340067	0.0402653	0.0571905	0.0303325	0.00737517	0.010076	0.0287074	0.0287074
Denitrification	average /lake /group	0.0416201	0.031683	0.042554	0.0538733	0.0673317	0.0657914	0.00458585	0.00580284	0.0392033	0.0416201	0.031683	0.042554	0.0538733	0.0673317	0.0657914	0.00458585	0.00580284	0.0392033	0.0416201	0.031683	0.042554	0.0538733	0.0673317	0.0657914	0.00458585	0.00580284	0.0392033	0.0362691
Nitrification	K10535:hao	0.0305464	0.0454545	0.0295286	0.0722589	0.074498	0.0674565	0.00429969	0.00617798	0.0412776	0.0964073	0.029015	0.0169249	0.018336	0.468105	0.0652678	0.101992	0.0315502	0.10345	0.027515	0.012743	0.0174703	0.0190667	0.0105573	0.00485962	0.0167373	0.0156988	0.015581	0.0534361
Nitrification	K10944:pmoA-amoA	13.1181	8.101	0.156054	1.92537	0.386544	0.502967	0.00743133	0.00777646	3.02566	0.517765	0.0603493	0.0309844	0.0630451	9.45837	0.0618134	0.145621	0.0553583	1.29916	0.0310329	0.0322666	0.0118944	0.0215474	0.0884019	0.0150464	0.0387709	0.0497973	0.0360947	1.45364
Nitrification	K10945:pmoB-amoB	16.5125	8.40399	0.334996	1.28226	0.610595	0.556503	0.000988972	0.00248221	3.46304	1.21776	0.0990675	0.057996	0.0506188	13.5273	0.0704159	0.255461	0.0333492	1.91399	0.0228908	0.0304075	0.00644839	0.0399256	0.111666	0.00886104	0.0433901	0.0444334	0.0385028	1.80518
Nitrification	K10946:pmoC-amoC	12.018	5.47398	0.173123	1.67363	0.596792	0.71324	0.00603678	0.00476018	2.58244	1.10553	0.241289	0.159408	0.173259	10.5307	0.170703	0.182433	0.10142	1.5831	0.0620099	0.0591851	0.0280805	0.068619	0.0865708	0.0131567	0.148454	0.154644	0.07759	1.41438
Nitrification	average /lake /group	10.4198	5.50611	0.173425	1.23838	0.417107	0.460042	0.00468919	0.00529921	2.2781	0.734366	0.10743	0.0663284	0.0763147	8.49611	0.09205	0.171377	0.0554194	1.22492	0.0358622	0.0336505	0.0159734	0.0372897	0.0742989	0.0104809	0.061838	0.0661435	0.0419421	1.18166
Anammox	K20932:hzsC	NA	NA	NA	NA	NA	NA	NA	NA	NA	NA	0.00869501	0.00715832	0.0174712	0.0217538	0.00389682	NA	0.0329131	NA	0.0233555	0.0220715	NA	NA	NA	NA	0.0372643	0.00816195	NA	0.0182742
Anammox	K20933:hzsB	NA	NA	NA	NA	NA	NA	NA	NA	NA	NA	0.021541	0.00630191	0.014677	0.011983	NA	0.00580161	0.00240043	NA	0.0215949	0.0509362	NA	0.0224933	NA	NA	0.0237499	0.0149713	NA	0.0178591
Anammox	K20934:hzsA	NA	0.00215297	0.00388463	NA	NA	NA	NA	NA	0.0030188	NA	0.00395451	0.00651197	0.0173866	0.0209857	0.00978634	0.00962948	0.0144397	0.0118135	0.0236669	0.0310793	NA	NA	NA	0.000403358	0.0249463	0.00680931	0.017381	0.0125455
Anammox	K20935:hdh	0.0129723	0.0123257	NA	NA	NA	NA	NA	NA	0.012649	0.0233227	0.0259868	0.00555861	0.0140184	0.0705156	NA	0.022728	NA	0.0270217	0.00421597	0.00878383	NA	NA	0.00126276	NA	0.0115426	NA	0.0064513	0.0177694
Anammox	average /lake /group	0.0129723	0.00723936	0.00388463	NA	NA	NA	NA	NA	0.00783391	0.0233227	0.0150443	0.0063827	0.0158883	0.0313095	0.00684158	0.0127197	0.0165844	0.0159767	0.0182083	0.0282177	NA	0.0224933	0.00126276	0.000403358	0.0243758	0.00998084	0.0187394	0.0163418
	N-genes average	2.34559	1.1872	0.109346	0.353108	0.289603	0.361935	0.00542717	0.00689664	0.623184	0.232102	0.0448044	0.0292817	0.0362382	1.78563	0.0442248	0.0634273	0.0294487	0.285364	0.0245746	0.0237208	0.0222691	0.0338223	0.0518923	0.0186988	0.030953	0.0249081	0.0285593	0.302527

## Sheet: Dataset 3
Dataset 3: Expression of nitrogen transformation genes in lake sediment metatranscriptomes, calculated as the ratio between the log2-transformed, DESeq2-variance stabilized and MG-median centered metatranscriptomic profiles (reflecting the relative number of transcripts per cell) and the metagenomic profiles (reflecting the number of gene copies per cell) according to Salazar et al. 2019. Heatmap…
	[log transcripts / gene]	Agriculture-influenced									Pristine-alpine									Deep-Large									All
Process	Genes	BALa	BALb	HALa	HALb	SEMa	SEMb	ZUGa	ZUGb	Average / gene	BRIa	BRIb	LUCa	LUCb	SARa	SARb	WALa	WALb	Average / gene	CONa	CONb	GENa	GENb	MAGa	MAGb	NEUa	NEUb	Average / gene	Average /gene /process
DNRA	K00362:nirB	0.529349	0.699493	0.0540163	-0.44521	1.4032	0.906862	-1.3231	-0.236384	0.198528	-1.0733	1.06215	0.614058	-0.734069	-0.685476	-0.125064	-0.747584	1.03883	-0.0813083	-0.956462	-0.218028	0.553214	0.363089	-3.33304	-2.01296	0.670378	-0.131414	-0.633152	-0.171978
DNRA	K00363:nirD	-0.315974	-0.742687	0.194185	-1.45748	-0.0263265	0.66574	1.06167	-1.76591	-0.298347	-0.893089	-0.569034	0.420912	0.693718	-0.289889	-0.136386	0.0712314	1.34842	0.0807349	-0.183031	0.174402	-0.52139	-0.668866	-0.61446	-11.2411	0.150434	0.0975689	-1.60081	-0.606141
DNRA	K15876:nrfH	-0.523629	-1.20967	-0.385433	-1.04571	-0.504952	-1.58926	-2.32475	-1.14864	-1.09151	-1.0678	-1.55225	-1.10755	-0.375144	0.440913	-0.456335	-0.314464	-0.343203	-0.596978	-0.614243	0.488947	-1.22772	-2.30771	-2.66547	-4.01335	-0.400384	-0.582843	-1.41535	-1.03461
DNRA	K03385:nrfA	2.32658	0.42957	0.805263	0.699614	0.618248	0.119724	-0.300783	0.209922	0.613518	0.191146	-0.263922	-0.32587	-0.450568	2.29276	-0.0976866	0.547871	0.324487	0.277277	0.33729	0.320859	0.374515	0.405262	-1.12998	-2.12235	-0.614182	-0.0933151	-0.315237	0.191853
DNRA	average / lake /group	0.504083	-0.205824	0.167008	-0.562197	0.372542	0.0257675	-0.72174	-0.735253	-0.144452	-0.71076	-0.330765	-0.0996123	-0.216516	0.439578	-0.203868	-0.110737	0.592131	-0.0800686	-0.354112	0.191545	-0.205345	-0.552057	-1.93574	-4.84745	-0.0484384	-0.177501	-0.991136	-0.405219
Nitrate-Nitrite	K00370:narG;nxrA	2.43649	2.05381	2.49459	4.91391	4.54619	4.87947	-0.788804	-0.182402	2.54416	2.5657	0.459614	0.570048	0.492985	5.12364	0.143067	0.829592	0.465393	1.33126	-0.164428	0.199919	-0.383606	0.512616	2.45072	-1.5416	0.631253	0.634201	0.292384	1.38927
Nitrate-Nitrite	K00371:narH;nxrB	1.84975	1.68804	4.45131	5.24866	7.08608	7.46307	-0.800014	0.0374494	3.37804	4.54234	2.51452	0.968295	0.808819	6.62574	1.34577	2.92179	0.809641	2.56712	0.139497	0.469042	0.173907	0.761157	4.68953	-0.268443	0.289485	0.610853	0.858128	2.26776
Nitrate-Nitrite	K00374:narI	1.38858	0.551552	1.9034	0.490677	0.170948	-0.115098	-0.498943	-0.0584701	0.47908	-0.0873198	-0.059908	-0.411275	-0.542602	1.40435	-0.253263	0.208198	-0.753405	-0.0619038	-1.6966	-0.58651	-0.497899	-0.101448	-1.05829	-5.60036	-0.204685	-0.538701	-1.28556	-0.289462
Nitrate-Nitrite	K02567:napA	2.79056	2.11548	2.15068	3.34336	2.05772	2.84219	-0.257378	-0.316421	1.84077	1.26602	0.110187	-0.201248	-0.7836	2.52709	0.213167	0.103787	-0.154229	0.385148	-0.339457	-0.357538	0.063005	0.16101	-0.334858	-1.80271	0.14298	-0.360254	-0.353478	0.624148
Nitrate-Nitrite	K02568:napB	2.11495	1.12279	-9.73157	2.35808	1.45358	1.90919	-7.40846	-8.77004	-2.11893	1.70684	-2.11269	-0.422085	0.290505	2.03863	-10.8051	0.797169	0.00079137	-1.06324	-2.4455	-0.970524	0.276379	-10.796	-7.63578	-6.11828	0.331509	-2.5546	-3.7391	0.126456
Nitrate-Nitrite	average / lake /group	2.11607	1.50633	0.253684	3.27094	3.06291	3.39576	-1.95072	-1.85798	1.22462	1.99872	0.182345	0.100747	0.0532215	3.54389	-1.87127	0.972108	0.0736381	0.631675	-0.901297	-0.249122	-0.0736429	-1.89254	-0.377738	-3.06628	0.238108	-0.441699	-0.845526	0.336924
Denitrification	K00368:nirK	1.69889	0.488744	2.08851	3.91531	2.36012	2.37425	-0.342738	-0.520317	1.50785	1.89509	0.113789	0.340912	0.362132	5.32616	0.419264	0.812578	0.00301111	1.15912	1.0353	-0.286805	0.355031	0.687059	0.414019	-3.85351	-0.172477	0.236529	-0.198108	0.822952
Denitrification	K15864:nirS	3.10406	2.36642	2.26144	3.5465	2.91848	3.23127	-3.34575	0.429746	1.81402	3.47462	1.48338	-1.07051	-1.31916	4.67742	0.538883	1.41398	-0.233776	1.1206	-0.69388	-0.380774	-0.449612	-0.101372	0.531442	-2.46644	-0.353698	-0.51232	-0.553332	0.793764
Denitrification	K04561:norB	-0.58372	-1.63476	1.81323	-0.0234014	1.0889	2.05423	-0.612389	-1.32636	0.0969658	3.4109	3.35363	-0.427325	-0.718724	3.29808	0.391566	1.7765	-0.396976	1.33596	-1.13322	-0.613381	-0.250889	-0.369351	-1.51657	-3.36936	0.145531	-0.270494	-0.922217	0.170235
Denitrification	K02305:norC	0.297899	-1.09763	-10.3528	1.63789	-10.4347	-0.0796486	-1.62541	-6.70444	-3.54485	0.931039	-9.03688	-2.20273	-0.337647	2.83385	-1.5598	-2.07644	0.592704	-1.35699	-10.1093	-1.28826	0.490701	-10.223	-1.47709	-10.8353	-9.67078	-0.0278539	-5.39261	-3.43149
Denitrification	K00376:nosZ	1.33929	0.306626	0.697635	1.91388	1.90444	1.42335	-0.123277	0.679247	1.01765	3.00749	-0.29801	-0.817198	-1.36369	4.64764	-0.0772985	0.670061	0.071726	0.730091	0.389755	-0.394273	-0.744889	0.110697	-0.806453	-4.2715	-0.546817	-0.266778	-0.816282	0.310486
Denitrification	average / lake /group	1.17128	0.0858791	-0.698393	2.19804	-0.432556	1.80069	-1.20991	-1.48842	0.178325	2.54383	-0.876819	-0.835369	-0.675418	4.15663	-0.0574773	0.519335	0.00733799	0.597757	-2.10228	-0.592698	-0.119932	-1.97919	-0.570929	-4.95923	-2.11965	-0.168183	-1.57651	-0.26681
Nitrification	K10535:hao	2.20044	1.941	1.64329	2.41543	2.21032	1.96269	-0.88045	-0.424808	1.38349	1.39966	0.542572	0.261222	0.696045	4.91691	0.692713	1.38563	0.708355	1.32539	1.01363	0.339226	0.0228564	0.299126	0.253856	-0.95941	0.559897	0.332118	0.232662	0.980513
Nitrification	K10944:pmoA-amoA	11.3547	11.209	5.56791	8.73502	5.90784	5.84248	-0.9919	-0.430693	5.8993	3.89388	0.310748	0.0147272	0.382339	9.24212	0.571926	1.09143	0.329206	1.97955	-0.170548	-0.309685	-0.0583632	-0.179684	4.39042	1.48435	-0.347697	0.0894248	0.612277	2.83037
Nitrification	K10945:pmoB-amoB	12.4656	12.4186	6.81794	8.46165	6.82116	6.08972	-2.85847	-1.67052	6.06821	5.65419	1.5809	0.669285	0.348181	10.0613	0.986522	2.6421	-0.118717	2.72798	-0.253692	-0.0125294	-1.36436	0.504154	5.13994	1.66681	0.250358	0.119436	0.756264	3.18415
Nitrification	K10946:pmoC-amoC	11.8973	11.2251	5.25417	7.87213	5.32555	5.08226	-0.173019	-1.06379	5.67747	4.289	2.08119	0.951453	0.972511	8.87476	1.41098	1.63773	0.592695	2.60129	0.719786	0.433199	0.739096	1.19342	3.47365	0.0785966	1.03748	0.762327	1.05469	3.11115
Nitrification	average / lake /group	9.47949	9.19846	4.82083	6.87106	5.06622	4.74429	-1.22596	-0.897453	4.75712	3.80918	1.12885	0.474172	0.599769	8.27378	0.915535	1.68922	0.377885	2.15855	0.327293	0.112553	-0.165193	0.454254	3.31447	0.567586	0.375009	0.325826	0.663974	2.52655
Anammox	K20932:hzsC	0	0	0	0	0	0	0	-4.30595	-0.538244	0	0.494111	0.433233	1.5348	9.91243	3.70631	-7.48521	2.46501	1.38258	1.02038	0.975063	-3.99694	-6.21549	0	0	1.66443	0.173726	-0.797355	0.0156617
Anammox	K20933:hzsB	0	0	0	0	-3.9409	0	0	0	-0.492613	0	1.35027	-0.67205	0.0706554	9.05337	-5.38454	0.281078	-1.84171	0.357134	2.56724	1.96907	0	4.58979	0	0	1.03762	0.0793576	1.28038	0.381635
Anammox	K20934:hzsA	0	6.58912	7.43388	0	0	0	0	0	1.75288	0	-0.87287	0.827582	0.37323	10.8598	2.93656	0.807051	2.50641	2.17973	0.891566	1.06034	0	-5.2316	-3.0395	4.23651	1.24198	-0.363584	-0.150535	1.26069
Anammox	K20935:hdh	9.16761	9.09398	0	0	0	0	0	0	2.2827	4.07291	2.42096	0.481843	1.12468	9.35101	-6.04595	4.2093	-7.51297	1.01272	-0.268047	0.0937475	0	0	5.8299	-4.27775	0.867306	-8.84472	-0.824945	0.823492
Anammox	average / lake /group	2.2919	3.92078	1.85847	0	-0.985226	0	0	-1.07649	0.751179	1.01823	0.848117	0.267652	0.775841	9.79417	-1.19691	-0.546947	-1.09582	1.23304	1.05278	1.02456	-0.999235	-1.71432	0.697602	-0.0103104	1.20283	-2.23881	-0.123113	0.620369
	N-genes average	2.96447	2.68487	1.04185	2.31533	1.34012	1.98085	-1.12527	-1.32929	1.23457	1.75511	0.128872	-0.0715257	0.0493469	5.04332	-0.618138	0.532995	-0.0222765	0.860095	-0.529586	0.0298398	-0.278955	-1.31874	0.0333427	-2.67331	-0.167419	-0.567602	-0.676365	0.466592
